# Supplementary material for: Crowdsourcing Malaria Parasite Quantification: An Online Game for Analyzing Images of Infected Thick Blood Smears
Source: J Med Internet Res. 2012 Nov 29;14(6):e167. doi: 10.2196/jmir.2338 (PMC3510720; doi:10.2196/jmir.2338)
Supplement: Supplementary file 1 [file jmir_v14i6e167_app1.csv]

1023759	14	1	584	593	8559
1023759	14	1	633	667	6856
1211732	24	1	495	333	2245
1211732	24	0	294	294	2919
1023759	14	1	851	321	10345
1023759	14	1	962	505	12279
1023759	14	1	1031	460	13464
1023759	14	1	675	351	15589
1023759	14	0	645	343	16368
1023759	14	1	632	342	17240
1023759	14	1	1267	286	20184
1023759	14	1	1222	750	22816
1023759	14	1	1024	927	25066
1023759	14	1	901	926	26993
1023759	14	1	279	806	30512
1023759	14	0	43	9	35880
1023759	14	1	53	16	36480
1023759	14	0	98	6	37760
1023759	14	0	102	12	38668
1023759	14	1	768	18	44424
1023759	14	1	636	341	20615
1023759	14	1	674	354	21477
1023759	14	1	846	325	22496
1023759	14	1	865	358	23672
1023759	14	1	965	502	25458
1023759	14	0	1048	461	26304
1023759	14	0	845	463	26992
1023759	14	0	804	554	28153
1023759	14	0	787	424	29264
1023759	14	0	926	565	30191
1023759	14	0	754	608	31242
1023759	14	0	681	473	32137
1023759	14	0	757	288	33071
512884	10	1	860	704	6122
512884	10	1	1014	674	7170
512884	10	0	606	535	16064
512884	10	1	603	201	19255
512884	10	1	659	126	20253
512884	10	1	466	33	21213
512884	10	1	698	93	23247
512884	10	1	837	109	25141
512884	10	1	795	401	27228
512884	10	1	15	487	32175
512884	10	0	198	383	33831
512884	10	0	358	1022	38191
512884	10	0	622	174	46238
512884	10	0	783	256	47957
512884	10	0	813	528	49942
512884	10	0	952	647	51564
512884	10	1	1024	405	53460
512884	10	1	1250	280	55746
512884	10	0	509	932	63976
-1819776	20	0	0	0	1485
-1819776	20	1	330	206	3529
-1819776	20	0	574	363	4474
-1819776	20	1	705	658	7568
-1819776	20	1	517	862	9096
-1819776	20	0	322	765	9490
-1819776	20	1	19	683	11675
-1819776	20	1	129	970	13105
-1819776	20	1	1002	552	16537
-1819776	20	1	1202	407	18073
-1819776	20	0	588	296	20554
-1819776	20	0	623	240	21457
-1819776	20	1	290	496	23872
-1819776	20	1	405	487	24417
-1819776	13	0	252	425	1484
-1819776	13	1	209	241	3071
-1819776	13	1	176	363	3889
-1819776	13	1	423	256	5498
-1819776	13	1	588	367	7057
-1819776	13	1	662	450	7961
-1819776	13	0	758	617	8880
-1819776	13	1	433	641	10881
-1819776	13	1	281	766	12097
-1819776	13	0	270	647	13241
-1819776	13	0	365	583	13928
-1819776	13	0	375	562	15008
-1819776	13	0	465	631	16081
-1819776	13	0	316	566	17120
-1819776	13	0	432	506	18008
-1819776	13	0	424	510	20340
-1819776	13	0	424	510	20899
-1826976	11	1	498	453	3643
-1826976	11	2	479	440	4201
-1826976	11	1	463	181	5096
-1826976	11	1	169	152	6711
-1826976	11	1	184	554	8306
-1826976	11	1	453	670	9768
-1826976	11	1	589	707	10440
-1826976	11	1	638	633	11337
-1826976	11	0	631	889	12904
-1826976	11	1	641	899	14194
-1826976	11	0	504	755	15095
-1826976	11	0	462	820	16047
-1826976	11	0	500	653	17432
-1826976	11	0	161	567	19256
-1826976	11	1	765	339	21610
-1826976	11	0	869	366	22233
-1826976	11	1	852	361	23017
-1826976	11	0	687	420	24096
-1826976	11	0	747	433	25191
-1826976	11	0	667	258	25995
-1826976	11	0	677	265	27104
-1826976	11	0	623	309	28001
-1826976	11	0	709	370	29071
-1826976	11	0	702	205	30135
-1826976	11	0	517	257	31137
-1826976	11	0	526	260	32096
-1333380	4	0	173	449	4282
-1333380	4	1	148	454	4916
-1333380	4	1	168	259	6194
-1333380	4	1	316	499	7662
-1333380	4	1	390	253	8977
-1333380	4	1	93	267	10275
1761883	3	0	154	335	2833
1761883	3	0	150	577	4107
-1333380	4	1	48	80	12816
1761883	3	1	870	619	7633
1761883	3	1	1004	471	8793
1761883	3	0	1178	641	9986
1761883	3	0	953	113	11489
1761883	3	1	940	144	11729
1761883	3	0	831	239	12898
1761883	3	0	733	221	13866
1761883	3	0	860	284	14809
1761883	3	0	859	282	15849
1761883	3	0	859	282	16785
1761883	3	0	859	282	17756
1761883	3	0	859	282	18897
-1333380	4	1	772	854	27992
-1333380	4	1	182	927	30663
-1333380	4	1	598	398	42635
-1333380	4	0	557	629	55987
27627	22	0	63	65	23765
27627	22	0	234	23	31088
27627	22	0	1049	689	41776
-76621	18	0	538	979	16945
-76621	18	0	1095	634	23853
-76621	18	0	921	530	25411
-76621	18	0	838	460	28250
-76621	18	1	662	201	42075
-76621	18	1	909	246	45342
-76621	18	1	1242	443	51874
-76621	18	1	1150	516	53151
-76621	18	1	1275	400	54471
-76621	18	1	950	821	57681
-76621	18	1	993	887	59720
-76621	18	0	1001	741	61257
-388772	2	0	541	163	14129
-388772	2	1	345	313	15914
-388772	2	0	446	155	18246
-388772	2	0	1230	167	23812
-388772	2	1	1248	295	25562
-388772	2	0	1247	997	30164
-388772	2	0	701	918	34461
-388772	2	1	56	992	38382
-388772	2	1	245	976	40131
-388772	2	1	339	1014	42437
-388772	2	0	394	967	44088
-388772	2	0	92	781	47977
-388772	2	1	340	664	50633
-388772	2	0	350	774	51943
-388772	2	1	252	541	54097
-388772	2	1	180	604	55342
-388772	12	1	66	482	20006
-388772	12	1	485	310	22996
-388772	12	1	545	188	24322
-388772	12	0	686	341	26163
-388772	12	1	831	307	27884
-388772	12	1	798	511	30348
-388772	12	1	902	537	32227
-388772	12	1	812	649	34798
-388772	12	1	591	592	36379
-388772	12	0	1038	224	39179
-388772	12	1	1141	86	40949
-388772	12	1	845	74	43690
-388772	12	1	661	29	45460
-388772	12	0	823	218	47509
-388772	12	0	261	73	53924
-388772	12	1	366	537	59164
-1794303	17	0	32	167	25016
-1794303	17	0	35	173	37899
-1794303	17	1	292	96	45246
-1794303	17	1	362	264	48494
-1794303	17	0	18	160	51279
-1794303	17	0	22	171	52520
-1794303	17	1	26	247	54864
-1794303	17	0	107	249	56118
-1431142	11	1	162	144	3371
-1431142	11	1	459	184	4796
-1431142	11	1	489	438	6294
-1431142	11	1	751	338	8567
-1431142	11	1	853	360	9594
-1431142	11	1	864	539	10813
-1431142	11	1	705	511	11956
-1431142	11	1	640	620	13731
-1431142	11	1	588	697	14852
-1431142	11	2	587	709	16236
-1431142	11	1	603	684	18276
-1431142	11	1	458	662	20564
-937467	18	1	665	197	6606
-1431142	11	1	642	895	22693
-1431142	11	1	269	975	25348
-937467	18	1	1242	440	11518
-937467	18	1	1267	415	12419
-1431142	11	0	180	549	28420
-937467	18	2	1272	396	14713
-937467	18	2	1272	389	15442
-937467	18	2	1273	406	16177
-937467	18	1	1145	507	18065
-937467	18	0	829	444	21917
-1431142	11	1	909	93	37204
-937467	18	1	990	895	24006
-1431142	11	1	1095	56	39435
-937467	18	1	952	821	25268
-937467	18	2	997	883	26329
-1431142	11	1	958	431	43780
-1431142	11	1	1109	530	45652
-937467	18	1	512	882	31696
-937467	18	1	263	910	33191
-937467	18	1	160	912	35496
-937467	18	1	145	818	36932
-1431142	11	1	176	565	53140
-937467	18	0	310	734	38114
-937467	18	1	40	504	40960
-937467	18	0	630	707	47854
-937467	18	0	617	883	59330
-937467	18	0	612	342	62448
-1540656	12	1	373	544	3454
-1540656	12	1	297	559	4443
-1540656	12	1	476	320	5525
-1540656	12	1	69	475	7257
-1540656	12	1	962	954	15535
-1540656	12	1	960	983	16395
-1540656	12	1	706	981	19117
-1540656	12	1	811	658	20835
-1540656	12	1	801	517	21767
-1540656	12	1	893	540	22723
-1540656	12	1	594	590	23858
-1540656	12	1	290	973	25861
-1863142	3	1	264	476	30389
-1540656	12	1	544	191	30263
-1863142	3	0	99	169	33960
-1540656	12	1	846	76	33349
-1540656	12	1	833	301	34916
-1540656	12	1	1139	76	38471
-1863142	3	0	625	373	41864
-1540656	23	0	1191	156	2093
-1540656	23	1	1157	14	3960
-1540656	23	1	996	570	6696
-1863142	3	0	606	212	48529
-1540656	23	0	1227	723	9998
-1540656	23	1	1190	869	10987
-1540656	23	1	1160	938	11951
-1540656	23	1	556	702	15639
-1863142	3	1	955	133	57149
-1540656	23	0	25	305	17529
-1540656	23	1	655	459	20579
-1540656	23	1	780	67	27997
-1540656	23	0	569	486	34405
-1540656	23	0	390	338	36562
-1540656	23	0	921	579	43925
-1540656	23	0	1000	150	56147
1693486	6	0	311	392	32513
1693486	6	1	231	24	40307
1693486	6	1	419	181	43535
1693486	6	0	290	51	49944
1693486	6	0	116	423	59520
573984	14	1	854	322	21108
573984	14	1	876	361	24492
573984	14	1	669	347	28328
573984	14	1	768	19	32838
573984	14	0	1231	166	37817
573984	14	1	1265	288	39860
573984	14	1	634	351	46186
573984	14	1	1032	464	52826
859209	24	0	257	246	1120
1888452	13	1	218	230	19851
1888452	13	0	288	136	21728
1888452	13	1	74	385	24554
1888452	13	1	425	256	27384
1888452	13	1	590	372	29184
1888452	13	1	633	346	30478
1888452	13	1	592	541	33177
1888452	13	1	728	598	34918
1888452	13	0	580	626	36760
1888452	13	1	283	938	41246
1888452	13	1	166	937	42375
1888452	13	0	131	963	44476
1888452	13	1	292	762	46373
1888452	13	1	487	945	49613
1888452	13	1	616	971	51228
1888452	13	0	535	973	52385
1888452	13	1	498	1020	53587
1888452	13	0	689	953	55907
1888452	13	0	1197	916	58836
1888452	13	0	1040	866	60209
1888452	13	1	1050	712	62028
1888452	13	0	886	806	63960
-88752	22	1	643	328	14152
-88752	22	0	765	304	15911
-88752	22	1	741	311	16416
-88752	22	1	882	148	18127
-88752	22	0	1020	425	19928
-88752	22	1	941	566	20584
-88752	22	0	1023	399	21424
-88752	22	0	-7	602	29541
-88752	22	0	97	651	30312
-88752	22	0	95	651	31328
-88752	22	0	95	651	32401
-88752	22	0	95	651	33307
-1661269	14	0	640	345	4840
-1661269	14	1	672	349	6289
-1661269	14	1	636	340	7423
-1661269	14	1	853	323	9511
-1661269	14	1	875	361	10787
-1661269	14	1	963	508	12419
-1661269	14	1	1036	465	13567
-1661269	14	1	1260	288	16440
-1661269	14	2	1275	288	17168
-1661269	14	2	1277	288	18772
-1661269	14	1	766	20	22095
-1661269	14	0	100	5	25208
-1661269	14	0	89	5	26739
-1661269	14	1	63	12	27752
-1661269	14	1	281	802	31947
-1661269	14	1	897	929	34912
-1661269	14	1	1024	937	36511
-1661269	14	1	1221	750	38505
-1661269	14	1	582	596	41160
-1661269	14	1	635	667	42070
-1661269	9	1	418	479	3977
-1661269	9	1	154	294	6288
-1661269	9	1	149	206	8049
-1661269	9	2	132	209	8978
-1661269	9	1	342	259	10153
-1661269	9	1	151	50	12841
-1661269	9	1	603	238	25694
-1661269	9	1	769	612	29377
-1661269	9	1	1013	695	31118
-1661269	9	1	1199	266	33200
-1661269	9	1	246	879	39636
-1661269	9	1	398	929	40814
-1661269	9	1	1006	958	43322
-1661269	4	1	1132	898	3966
-1661269	4	1	773	852	5183
-1661269	4	1	186	915	8429
-1661269	4	1	146	441	12380
-1661269	4	2	150	456	13496
-1661269	4	2	150	459	14232
-1661269	4	2	151	462	15185
-878752	6	1	61	519	9931
-1661269	4	0	166	453	17056
-1661269	4	1	319	501	18587
-878752	6	1	199	368	13450
-1661269	4	1	90	268	20247
-1661269	4	1	166	257	21090
-1661269	4	1	378	255	22023
-878752	6	1	212	747	17307
-878752	6	0	160	729	18482
-878752	6	1	258	673	20302
-878752	6	1	400	708	22268
-878752	6	1	375	768	23706
-1661269	4	1	1131	492	30360
-1661269	4	1	594	397	33834
-878752	6	1	776	876	27812
-878752	6	1	728	942	29815
-878752	6	1	844	947	31075
-878752	6	0	960	752	33978
-878752	6	0	723	645	37257
-1661269	4	1	1099	417	44232
-878752	6	1	1174	728	40954
-1661269	4	1	1118	643	47597
-878752	6	1	1030	396	44562
-878752	6	0	977	365	45602
-878752	6	1	1103	210	46933
-1661269	4	0	1101	420	4496
-878752	6	1	1185	122	48168
-878752	6	0	1232	170	49235
-878752	6	0	1142	153	50401
-1661269	4	1	1121	638	8649
-878752	6	0	1012	125	52535
-1661269	4	1	1135	898	11102
-1661269	4	1	776	854	13361
-1661269	4	1	187	914	15953
-878752	6	1	421	184	60153
-1661269	4	1	321	505	18466
-1661269	4	1	151	442	19631
-1661269	4	1	89	266	21519
-1661269	4	1	169	254	22863
-878752	6	0	857	492	67287
-1661269	4	0	377	256	26920
-1661269	4	1	383	253	28295
-1661269	4	1	597	399	30447
-1661269	4	1	867	309	32432
-1661269	13	1	946	338	3863
-1661269	13	1	626	341	5840
-1661269	13	0	599	363	6334
-1661269	13	1	591	368	7390
-1661269	13	1	660	453	8722
-1661269	13	1	600	538	10009
-1661269	13	1	729	599	11686
-1661269	13	1	435	255	13712
-1661269	13	1	221	236	16007
-1661269	13	1	172	371	17223
-1661269	13	1	80	394	20359
-1661269	13	1	284	759	22081
-1661269	13	1	430	644	23529
-1661269	13	1	118	967	26174
-1661269	13	1	140	958	27158
-1661269	13	1	175	940	28118
-1661269	13	1	282	935	29182
-1661269	13	1	492	946	31030
-1661269	13	1	501	1016	32159
-1661269	13	1	614	971	33375
-1661269	13	1	1050	708	36030
-1162911	10	0	204	372	10342
-1162911	10	1	14	486	14294
163848	10	0	274	296	1362
163848	10	0	256	290	1916
-1162911	10	0	513	926	19797
163848	10	0	256	290	4124
163848	10	0	256	290	4910
163848	10	0	256	290	5972
163848	10	0	256	290	6955
163848	10	0	256	290	7951
-1162911	10	1	1012	672	27739
-1162911	10	1	860	699	30739
-1162911	10	0	805	534	32347
-1162911	10	0	733	513	34614
-1162911	10	1	626	536	36719
-1162911	10	1	800	401	38992
-1162911	10	1	1026	392	43272
-1162911	10	1	1253	285	46703
-1162911	10	0	1213	39	49762
-1162911	10	0	855	46	55135
-1162911	10	1	835	109	56526
-1162911	10	1	661	119	58619
-1162911	10	1	703	90	59701
-1162911	10	0	587	198	61082
-1162911	10	0	621	175	62577
-238042	4	0	312	290	2273
-238042	4	0	312	290	2984
-238042	4	0	312	290	3993
-238042	4	0	312	290	4959
-238042	4	0	312	290	6004
-238042	4	0	312	290	7190
-238042	4	0	312	290	7988
-238042	4	0	312	290	8943
846886	2	1	337	305	7737
846886	2	1	254	551	10796
846886	2	1	333	672	13117
846886	2	0	352	774	14407
846886	2	1	346	1017	17363
846886	2	0	384	977	18594
846886	2	1	237	974	20164
846886	2	0	50	1003	23334
846886	2	1	52	991	25153
846886	2	0	97	784	27503
846886	2	0	30	691	29501
846886	2	1	181	601	31633
846886	2	0	153	404	36746
846886	2	0	543	160	44192
846886	2	0	451	154	47136
846886	2	0	1228	166	51781
846886	2	1	1247	297	53714
846886	2	0	1017	414	18245
846886	2	0	917	421	20536
846886	2	0	705	926	26630
846886	2	0	974	921	30934
846886	2	0	1250	996	37822
1946857	15	0	0	0	1329
1946857	15	0	277	276	2147
1946857	15	0	277	276	3099
1946857	15	0	277	276	4065
1946857	15	0	277	276	5153
1946857	15	0	277	276	6123
1946857	15	0	277	276	7106
1946857	15	0	277	276	8116
-1119792	12	0	0	0	1392
-144035	22	1	182	316	13478
-144035	22	1	230	317	15491
-144035	22	1	40	506	17486
-144035	22	1	218	634	20397
-144035	22	1	395	267	24169
-144035	22	0	198	442	26643
-144035	22	0	87	866	30698
-144035	22	1	354	898	33536
-144035	22	1	941	572	43510
-144035	22	1	1024	413	45574
-144035	22	1	883	139	53559
-144035	22	1	758	11	56070
-144035	22	1	745	305	58502
-144035	22	1	889	291	60700
-144035	22	1	652	330	63339
-144035	2	1	336	668	19821
-144035	2	0	352	775	21597
-144035	2	1	244	979	24169
-144035	2	1	54	992	26583
-144035	2	0	387	967	29540
-144035	2	1	339	1016	30958
-144035	2	0	30	694	34282
-144035	2	1	182	600	36303
-144035	2	1	259	544	38873
-144035	2	1	338	307	42251
-144035	2	0	448	155	50128
-144035	2	1	1245	296	55649
1102705	11	1	159	144	4808
1102705	11	0	142	126	5752
1102705	11	0	125	107	6772
1102705	11	0	113	94	7525
1102705	11	0	95	75	8531
1102705	11	0	78	55	9558
1102705	11	0	59	35	10613
1102705	11	0	43	17	11509
1102705	11	0	24	-4	12591
1102705	11	0	7	-23	13588
1102705	11	0	-8	-39	14547
-144035	22	0	32	1017	33615
-144035	22	0	570	826	39710
-144035	22	0	714	787	41232
456650	23	0	0	0	1128
456650	23	0	163	280	1644
456650	23	0	232	292	2576
456650	23	0	232	292	3607
456650	23	0	232	292	4606
456650	23	0	232	292	5876
456650	23	0	232	292	6597
456650	23	0	232	292	7597
-1419056	3	0	306	299	3505
-1419056	3	0	306	299	3612
-1419056	3	0	267	345	5176
-1419056	3	0	267	345	5780
-1419056	3	0	267	345	6868
-1419056	3	1	268	478	8522
-1419056	3	1	163	337	9546
-1419056	3	0	162	553	11019
-1419056	3	0	104	159	13571
-1419056	3	1	940	137	17165
-1419056	3	1	1006	469	18844
-1419056	3	1	866	628	21429
-1419056	3	2	868	615	22053
-1419056	3	0	627	387	23065
-1419056	3	0	1227	165	26161
-1419056	3	1	918	958	29308
-1419056	3	2	913	962	29995
-1419056	3	0	888	968	31115
788516	4	0	334	297	2578
788516	4	0	336	294	3601
788516	4	0	336	294	4339
788516	4	0	336	294	5489
788516	4	0	336	294	6376
788516	4	0	336	294	7390
788516	4	0	336	294	8469
788516	4	0	336	294	9304
788516	4	0	336	294	10375
666888	12	0	213	292	2630
666888	12	0	407	203	3602
666888	12	0	319	218	4625
666888	12	0	444	277	5286
666888	12	0	462	395	6660
666888	12	0	568	335	7395
666888	12	0	560	208	8504
666888	12	0	463	343	9256
666888	12	0	384	525	10499
666888	12	0	285	597	11481
666888	12	0	318	562	12404
666888	12	2	302	567	13236
666888	12	1	585	586	15209
666888	12	0	817	552	16468
666888	12	0	801	649	17413
-1246206	13	0	295	316	1931
-1246206	13	0	295	316	2913
-1246206	13	0	295	316	3947
666888	12	0	703	439	21205
-1246206	13	0	295	316	5886
-1246206	13	0	295	316	6935
-1444753	20	0	0	0	1403
-1444753	20	0	302	315	1697
-1444753	20	0	302	315	2702
-1444753	20	0	301	308	3619
-1444753	20	0	301	308	4678
-1444753	20	0	301	308	6530
-1444753	20	0	301	308	7370
-1444753	20	0	310	278	8316
-1444753	20	0	310	278	8706
-1444753	20	0	310	278	9634
-1444753	20	0	310	278	10676
1493095	14	1	634	340	3819
1493095	14	0	837	322	5539
1493095	14	1	859	320	6701
1493095	14	1	584	590	8388
1493095	14	1	630	668	8916
1493095	14	1	279	805	10700
1493095	14	1	60	17	13908
1493095	14	0	100	4	14728
1493095	14	1	764	14	17084
1493095	14	1	1269	282	19381
1493095	14	1	1028	464	21116
1493095	14	1	956	505	21708
1493095	14	1	899	924	24757
1493095	14	1	1016	938	25540
1493095	14	1	1226	754	27614
1493095	5	1	1157	532	3947
1493095	5	1	1144	503	4507
1493095	5	1	934	499	6005
1493095	5	1	685	649	8274
1493095	5	1	783	843	10498
1493095	5	1	803	890	11015
1493095	5	1	175	713	14187
1493095	5	1	237	327	18568
1493095	5	0	260	311	19024
1493095	5	1	257	302	21192
1493095	5	1	652	68	25000
1493095	13	1	433	258	4435
1493095	13	1	588	369	5741
1493095	13	1	628	347	6442
1493095	13	1	180	361	8315
1493095	13	0	98	390	10013
1493095	13	1	73	396	10446
1493095	13	0	291	129	11737
1493095	13	1	589	542	13819
1493095	13	1	731	596	14722
1493095	13	1	653	456	15351
1493095	13	1	435	645	17193
1493095	13	0	306	742	18024
1493095	13	1	291	757	18609
1493095	13	1	283	925	19469
1493095	13	1	185	938	20673
1493095	13	1	125	967	21652
1493095	13	1	492	953	23236
1493095	13	1	606	970	23969
1493095	13	1	505	1012	25041
1493095	13	1	1056	715	28729
1493095	13	1	945	336	30696
1493095	24	1	1081	429	4402
1493095	24	1	1238	291	6011
1493095	24	1	823	368	8777
1493095	24	1	510	337	9888
1493095	24	1	488	411	11048
1493095	24	1	323	644	13062
1493095	24	1	61	954	14903
1493095	24	1	1048	678	20777
1493095	24	0	1232	660	22386
1493095	24	1	1202	656	23152
1493095	24	2	1070	757	24104
1493095	24	2	1069	762	25137
-1612875	22	1	365	910	15818
1493095	24	1	888	532	42305
1493095	10	1	1024	412	4816
1493095	10	1	806	396	5984
1493095	10	1	858	696	7034
1493095	10	1	1008	673	7600
1493095	10	1	1251	285	9134
1493095	10	1	825	104	10730
1493095	10	1	708	90	11336
1493095	10	0	622	168	12650
1493095	10	0	472	12	14580
1493095	10	1	471	35	15467
1493095	10	1	11	486	20224
1493095	10	0	506	927	24024
1493095	10	1	1045	900	26579
1493095	10	1	615	532	28889
1493095	10	0	202	367	35244
-1189249	19	1	105	44	4297
-1189249	19	0	121	208	22881
-1189249	19	1	339	109	24395
-1189249	19	1	348	38	25250
-1189249	19	1	419	11	27849
-1189249	19	0	307	232	29363
-1189249	19	0	465	617	30801
-1189249	19	1	163	747	32953
-1189249	19	0	24	624	34231
-1189249	19	1	43	618	35157
-1189249	19	0	241	689	36297
-1189249	19	0	208	601	36833
-1189249	19	0	1009	614	39395
-1189249	19	1	1179	682	42273
-1189249	19	1	1231	495	43125
-1189249	19	0	1139	582	44120
-1189249	19	0	1065	509	44995
-1189249	19	1	975	899	48385
-1189249	19	1	993	823	49154
-1189249	19	1	780	903	51060
-1189249	19	1	798	919	51795
-1189249	19	1	721	881	53587
-1189249	19	1	713	961	54561
-1189249	19	0	572	870	55801
-1189249	19	0	179	857	57997
-1189249	19	1	69	905	59936
801414	10	0	624	534	7058
801414	10	0	805	392	9675
801414	10	0	1028	404	10796
801414	10	0	818	956	48157
1703080	10	0	861	691	6725
1703080	10	0	1018	676	8959
612072	5	1	236	330	8814
-870628	24	0	503	336	6488
-870628	24	0	1074	753	10490
-870628	24	0	1062	670	10881
-870628	24	0	1083	425	12017
-870628	24	0	1158	196	12616
-870628	24	0	1166	167	13587
163204	23	0	151	65	8395
95843	20	0	0	0	1783
-1348801	11	0	280	235	3194
-1348801	11	1	461	184	4824
-1348801	11	1	167	149	6424
-1348801	11	1	176	569	9724
-1348801	11	1	590	710	11849
-1348801	11	1	591	691	12835
1869207	10	0	319	267	2044
1869207	10	0	177	434	3065
1869207	10	0	177	433	3544
1869207	10	0	270	372	4472
-1827780	17	0	294	72	2921
-1827780	17	1	295	92	4116
-1827780	17	1	360	256	5395
-1827780	17	1	31	249	7353
-1827780	17	0	77	208	8437
-1827780	17	1	277	681	11591
-1827780	17	1	184	889	13641
-1827780	17	0	385	876	15809
-1827780	17	1	935	860	19091
-1827780	17	1	837	761	20258
-1827780	17	0	1062	715	21554
-1827780	17	1	1220	813	23717
-1827780	17	1	1189	586	24929
-1827780	17	1	1196	498	26369
-1827780	17	1	933	371	28889
-1827780	17	1	641	245	30889
-1827780	17	1	798	74	33802
-1827780	17	1	841	40	34968
-1827780	17	1	1133	53	37137
-1827780	17	1	1213	139	38110
-1507071	21	1	520	276	3627
-1507071	21	0	565	471	4921
-1507071	21	0	634	592	5520
896318	77	1	351	389	9152
896318	77	1	492	433	10558
896318	77	1	517	371	11234
896318	77	1	534	465	11969
896318	77	1	443	586	13948
896318	77	1	546	634	15176
896318	77	1	627	576	16361
896318	77	1	637	633	16980
896318	77	1	600	718	18169
896318	77	1	672	776	19745
896318	77	1	623	830	20370
896318	77	1	734	708	21353
896318	77	1	486	888	22616
896318	77	1	467	934	23202
896318	77	1	325	921	23884
896318	77	1	306	815	25216
896318	77	1	285	773	26760
896318	77	1	220	831	27369
896318	77	1	259	928	28089
896318	77	0	265	1024	30385
896318	77	1	162	1019	31433
896318	77	1	258	1018	32384
896318	77	1	189	450	35372
896318	77	1	67	429	36236
896318	77	1	236	210	39016
896318	77	1	252	139	40281
896318	77	1	277	119	42617
896318	77	1	171	45	43841
896318	77	1	144	178	45058
896318	77	1	98	157	45968
896318	77	1	19	191	47329
896318	77	1	704	222	49273
896318	77	1	731	252	50314
896318	77	1	720	198	51417
896318	77	1	816	197	52450
896318	77	1	845	197	53368
896318	77	1	853	228	54113
896318	77	1	928	184	55696
896318	77	1	938	138	56625
896318	77	1	1033	180	58305
896318	77	1	1027	229	59331
896318	77	1	1035	247	60137
896318	77	1	935	318	61360
896318	77	1	901	387	62145
896318	77	1	780	430	64440
896318	77	1	836	464	65344
896318	77	0	850	550	66554
896318	77	1	941	503	67600
896318	77	1	846	545	68283
896318	77	1	952	559	69147
896318	77	1	930	600	70288
896318	77	1	981	497	71313
896318	77	1	1015	507	72072
896318	77	1	735	555	73200
896318	77	1	705	527	73978
896318	77	1	1130	464	75672
896318	77	1	1190	486	76416
896318	77	1	1243	480	77361
896318	77	0	1278	503	78312
896318	77	0	1279	502	79948
896318	77	1	1169	326	81873
896318	77	1	1153	263	83297
896318	77	1	1137	258	84017
896318	77	1	1118	185	85464
896318	77	1	1086	117	87088
896318	77	1	753	29	91353
896318	77	1	739	861	99088
896318	77	0	785	996	100145
896318	77	1	837	936	100952
896318	77	1	621	943	101985
896318	77	1	1048	919	103409
896318	77	1	1074	1015	104833
896318	77	1	1235	905	105809
896318	77	1	1269	818	107410
896318	77	1	1267	796	108280
896318	77	1	886	710	112451
10505	76	1	352	377	4329
10505	76	1	348	363	5089
10505	76	1	353	287	5875
10505	76	1	257	211	6728
10505	76	1	343	144	8194
10505	76	1	333	152	8769
10505	76	1	298	78	10323
10505	76	1	279	65	10722
10505	76	0	195	87	11945
10505	76	1	198	223	12803
10505	76	1	183	474	15081
10505	76	1	275	570	16121
10505	76	1	290	479	16720
10505	76	1	435	561	18675
10505	76	1	496	663	19932
10505	76	1	636	564	20736
625065	5	1	229	325	3232
625065	5	0	480	385	5665
-882701	22	0	291	246	19894
-882701	22	0	291	246	20330
-882701	22	0	340	276	21340
-882701	22	1	231	317	22378
-882701	22	0	373	284	23451
-882701	22	0	628	120	25982
-882701	22	1	732	299	27037
-882701	22	1	748	19	28317
-882701	22	1	875	144	29482
-882701	22	0	956	66	31531
-882701	22	0	1123	399	33549
-882701	22	1	946	564	35707
-882701	22	0	635	753	39022
-882701	22	0	717	797	39600
-882701	22	1	355	903	41745
-882701	22	0	94	871	43455
-882701	22	0	149	895	44544
-375485	13	1	216	239	2233
-375485	13	0	907	379	7272
-375485	13	0	745	490	7969
-375485	13	0	566	425	8961
-48080	23	0	216	427	2044
-48080	23	0	403	140	2357
-48080	23	0	245	279	3387
-48080	23	0	325	389	4334
-48080	23	0	212	166	5249
-480375	22	1	392	262	14195
-480375	22	0	194	316	15443
-48080	23	1	975	487	8473
-48080	23	0	1180	461	9418
-480375	22	0	363	504	18490
-48080	23	0	408	703	11490
-48080	23	0	612	781	12377
-480375	22	1	349	897	21901
-480375	22	0	94	872	22831
-480375	22	0	53	1014	23471
-480375	22	1	212	631	26747
-480375	22	1	46	509	28189
-480375	22	0	380	119	30667
-480375	22	1	758	17	32884
-480375	22	1	887	137	33780
-480375	22	1	1028	411	39761
-480375	22	0	880	299	40495
343490	19	0	321	334	1563
343490	19	0	481	398	2600
-480375	22	1	892	298	43583
983913	21	0	0	0	1188
983913	21	0	366	317	2313
983913	21	1	481	407	3472
1000328	16	0	289	308	1088
1000328	16	0	209	163	2273
1000328	16	0	317	371	2787
1000328	16	0	285	283	3576
1000328	16	1	353	367	4667
1282785	2	1	334	308	2296
1282785	2	1	255	549	4232
1282785	2	1	334	666	5103
1282785	2	1	52	989	7386
1282785	2	1	238	976	8240
1103617	10	0	180	370	2767
1103617	10	1	615	535	4112
1103617	10	1	800	397	5463
1103617	10	1	865	692	6558
1103617	10	1	1016	675	7816
1103617	10	0	515	925	9577
1103617	10	0	493	877	10207
1103617	10	1	1047	897	30722
1103617	10	1	1025	404	32183
820317	19	0	295	357	1177
820317	19	1	357	109	3163
820317	19	1	346	32	3909
820317	19	1	669	216	5289
422125	24	1	484	411	2873
422125	24	1	505	342	4105
422125	24	1	336	638	9148
1328182	22	0	305	239	10465
1906825	4	1	386	250	2656
1328182	22	0	351	311	11817
1328182	22	0	393	305	12747
1328182	22	0	393	305	13847
1328182	22	0	316	414	14787
1328182	22	0	377	411	16333
1328182	22	0	377	411	16633
1328182	22	0	633	756	17797
1328182	22	0	897	551	19724
1328182	22	0	860	468	20993
1328182	22	0	834	624	21952
1328182	22	0	779	493	23008
1328182	22	0	838	604	23872
-1720607	9	0	196	238	2761
-1720607	9	1	340	265	3505
1326896	11	1	457	180	6735
130057	11	1	489	441	3256
130057	11	1	461	654	4849
130057	11	1	587	704	6372
130057	11	1	592	685	7202
130057	11	1	631	626	8673
130057	11	1	704	511	9593
130057	11	1	176	564	11616
130057	11	1	163	142	13225
130057	11	1	460	182	14905
130057	11	1	756	340	16840
130057	11	1	853	361	17855
130057	11	1	907	91	18944
130057	11	1	1068	307	20263
130057	11	2	1078	289	21448
130057	11	2	1079	287	22016
130057	11	1	1104	57	23988
130057	11	1	1108	536	26730
130057	11	1	961	440	28872
130057	11	1	862	542	30334
130057	11	1	637	898	32976
130057	11	1	960	1002	34407
130057	11	1	228	937	41968
130057	8	1	899	400	4543
130057	8	0	1085	364	5839
130057	8	0	1053	609	6590
130057	8	0	929	313	8191
130057	8	0	802	306	8575
130057	8	0	955	491	9527
130057	8	0	857	448	10455
130057	8	0	976	499	11479
698303	13	0	286	317	4484
698303	13	1	432	263	5506
698303	13	1	220	243	6445
698303	13	1	180	362	7426
698303	13	0	32	424	8323
698303	13	1	76	389	9198
698303	13	1	947	346	13514
698303	13	1	1063	723	16969
698303	13	1	619	970	18945
698303	13	1	501	1010	20753
698303	13	1	287	930	22127
698303	13	1	190	933	23597
698303	13	1	138	968	24412
698303	13	1	283	769	25226
698303	13	1	427	646	26922
698303	13	1	589	544	27743
698303	13	0	292	134	31366
698303	13	1	118	970	34663
698303	13	2	166	936	35583
698303	13	2	137	961	37311
698303	13	0	281	774	38637
698303	13	0	1197	920	42757
698303	13	2	1051	705	44837
698303	13	1	729	588	47701
698303	13	1	661	455	48561
698303	13	1	584	364	49404
698303	13	1	617	340	50047
698303	6	1	580	397	6766
698303	6	1	425	179	8531
698303	6	1	203	362	9599
698303	6	0	308	388	10481
698303	6	1	218	26	12257
698303	6	1	1104	210	15614
698303	6	1	1186	127	16671
698303	6	1	1032	392	18528
698303	6	1	1169	727	20657
698303	6	0	957	751	22379
698303	6	1	765	879	23969
698303	6	1	848	943	24827
698303	6	0	717	957	25778
698303	6	1	730	936	27164
698303	6	1	372	774	29164
698303	6	1	401	712	29901
698303	6	1	248	676	30762
698303	6	1	211	739	31450
698303	6	0	157	735	32730
698303	6	1	59	520	34685
698303	6	1	92	491	35402
698303	15	1	292	987	9819
698303	15	1	524	970	10836
698303	15	1	633	919	12249
698303	15	1	435	766	13251
698303	15	1	663	787	14957
698303	15	1	1198	531	19120
698303	15	0	1238	201	21165
1021922	5	0	1053	917	12634
1021922	5	1	801	882	14138
1021922	5	1	778	846	15569
698303	15	1	367	246	25613
1021922	5	1	689	647	16752
1021922	5	0	759	477	17993
698303	15	1	447	324	28692
698303	15	1	501	256	29601
698303	15	1	202	350	31366
1021922	5	1	649	64	22793
1021922	5	1	108	283	25409
1021922	5	1	174	716	27489
698303	4	1	154	434	10073
698303	4	2	154	455	11289
698303	4	2	151	460	12169
698303	4	2	151	460	12899
698303	4	1	94	264	14743
698303	4	1	165	262	15458
698303	4	1	46	70	16582
698303	4	0	46	94	17192
698303	4	1	391	252	19018
698303	4	1	320	498	20638
698303	4	1	192	915	23234
698303	4	1	771	851	25807
1021922	5	0	1190	972	49760
698303	4	1	1125	640	28900
698303	4	1	1130	507	30051
698303	4	1	584	392	34220
698303	4	1	856	314	35934
698303	4	1	1090	405	37534
698303	76	1	1243	30	19102
698303	76	0	1262	41	20063
698303	76	1	1148	65	20908
698303	76	1	1040	30	22988
698303	76	1	1134	147	24865
698303	76	1	1186	159	26044
698303	76	1	1094	176	27927
698303	76	1	1004	176	28840
698303	76	1	1064	306	30309
698303	76	1	1056	352	31174
698303	76	1	1275	354	32613
698303	76	1	1241	496	34071
698303	76	1	1124	549	34967
698303	76	1	1048	532	36314
698303	76	1	1015	496	37187
698303	76	0	1034	440	37905
698303	76	1	1186	656	39417
698303	76	0	1095	690	40369
698303	76	1	1030	756	42022
698303	76	1	1094	680	43078
698303	76	1	972	714	44092
698303	76	1	939	745	45146
698303	76	1	913	642	46348
698303	76	1	919	781	47340
698303	76	1	1015	919	48648
698303	76	1	1069	1002	50365
698303	76	1	1109	1012	51294
698303	76	1	1220	959	52324
698303	76	1	1250	882	53149
698303	76	1	793	964	55516
698303	76	1	701	940	56461
698303	76	1	634	1011	57564
698303	76	0	779	829	58701
698303	76	1	766	825	59773
698303	76	0	454	885	62478
-529210	5	1	255	306	3178
-529210	5	1	237	321	3921
-529210	5	1	170	715	10373
-529210	5	1	780	849	14009
-529210	5	1	805	884	14508
1157737	9	0	352	386	2264
1157737	9	0	352	386	3483
1157737	9	0	242	398	4645
1157737	9	1	154	291	5627
1157737	9	1	342	255	7016
1157737	9	2	342	255	7467
1157737	9	0	270	315	8369
1157737	9	0	270	315	9439
1157737	9	0	270	315	10383
1157737	9	0	270	315	11451
1157737	9	0	270	315	12317
1157737	9	0	270	315	13331
1157737	9	0	270	315	14325
1157737	9	0	270	315	15361
-529210	5	1	651	63	33316
-1758781	22	1	176	317	1408
-1758781	22	1	224	317	1919
-1758781	22	1	656	324	4375
-1758781	22	1	741	305	5088
-1758781	22	1	885	304	6359
-1758781	22	2	895	288	7922
-1758781	22	2	888	288	9186
-1758781	22	1	886	139	10120
-1758781	22	1	754	16	11408
-1758781	22	0	971	65	13343
-1924251	11	0	0	0	3
-1924251	11	0	331	341	704
-1924251	11	1	453	182	2104
-1924251	11	0	415	223	2738
-1924251	11	0	415	223	3721
-1924251	11	0	412	223	4756
-1924251	11	0	360	239	5764
-1924251	11	0	360	239	6748
-1924251	11	0	360	239	7849
-1758781	22	1	217	625	22880
-1758781	22	1	747	308	18001
-1758781	22	1	890	137	19984
-1758781	22	1	752	14	20840
-1758781	22	1	884	302	21921
-1758781	22	1	658	324	22560
-670784	4	1	170	259	1101
-670784	4	1	402	264	2566
-670784	4	1	88	270	4846
-670784	4	1	151	447	5799
-670784	4	2	165	457	6261
-670784	4	1	311	496	7889
-670784	4	1	195	919	10903
-670784	4	1	770	853	12808
-670784	4	1	1117	645	14837
-670784	4	1	1134	891	16079
-670784	4	0	1086	802	17261
-670784	4	1	1135	489	18557
-670784	4	1	1094	409	19520
-670784	4	1	863	313	21526
-670784	4	1	586	398	26230
-670784	4	1	49	83	29262
-670784	18	1	659	202	2964
-670784	18	1	919	247	4258
-670784	18	1	825	457	5377
-670784	18	0	832	442	5977
-670784	18	1	1154	510	7338
-670784	18	1	1245	438	7949
-670784	18	1	953	818	10698
-670784	18	1	995	889	11372
-670784	18	1	520	872	14001
-670784	18	1	266	907	16562
-670784	18	1	166	918	17130
-670784	18	0	318	726	19001
-670784	18	1	38	515	20412
1173459	16	1	522	734	1940
1173459	16	1	636	760	3282
1173459	16	1	774	765	4551
1173459	16	1	649	924	5459
1173459	16	1	564	993	6938
1173459	16	1	927	847	10141
1173459	16	1	287	254	21112
1173459	16	1	350	370	22891
1173459	16	0	357	610	23638
1173459	16	1	29	929	26024
1173459	16	0	805	647	29523
1173459	16	1	1008	304	31154
1173459	16	0	1172	138	32593
1173459	16	0	1112	199	33138
1173459	16	0	964	202	33729
1173459	16	0	964	202	34627
1173459	16	0	964	202	35697
1173459	16	0	964	202	36593
1173459	16	0	964	202	37798
1173459	16	0	964	202	38914
978827	10	0	294	380	74
978827	10	0	294	380	725
978827	10	0	231	217	1749
978827	10	0	239	223	2724
978827	10	0	317	272	3652
978827	10	0	345	353	4882
978827	10	1	655	129	7464
978827	10	1	698	84	7983
978827	10	1	825	105	8733
978827	10	1	795	388	10342
978827	10	0	600	567	11372
978827	10	1	625	531	12359
978827	10	1	11	484	19106
978827	10	0	62	211	19616
978827	10	0	195	483	20911
978827	10	0	217	370	21761
978827	10	0	185	339	22656
978827	10	0	206	382	23680
978827	10	0	206	382	24783
1985635	22	0	0	0	2
1985635	22	0	240	574	1005
1985635	22	0	218	621	1769
1985635	22	0	181	333	3536
1985635	22	1	184	324	4207
1985635	22	1	228	311	4881
1985635	22	1	42	499	5993
1985635	22	1	219	625	7642
1985635	22	1	355	894	9705
1985635	22	1	944	576	12331
1985635	22	1	1031	412	13950
1985635	22	1	897	137	15550
1985635	22	1	893	283	16543
1985635	22	0	731	23	17467
1985635	22	1	757	2	17994
1985635	22	1	742	304	19658
1985635	22	0	664	324	20266
1985635	22	1	650	320	21572
1985635	22	1	391	270	23044
1985635	7	0	334	331	41
1985635	7	0	413	323	953
1985635	7	0	413	323	1979
1985635	7	0	413	323	2888
1985635	7	0	493	284	4344
1985635	7	0	493	284	5001
109289	11	1	164	138	1907
109289	11	1	466	175	3066
109289	11	1	492	437	4124
109289	11	1	177	564	6018
109289	11	1	462	658	7386
109289	11	1	631	636	8594
109289	11	1	589	691	11410
109289	11	1	644	893	12573
109289	11	1	235	941	14029
109289	11	1	267	986	14594
109289	11	0	364	855	15162
109289	11	1	757	342	21338
109289	11	1	851	358	22281
109289	11	1	914	92	23236
109289	11	1	1071	300	24466
109289	11	1	967	432	25377
109289	11	1	1104	531	27434
109289	11	1	1177	55	28921
109289	11	1	1104	50	29513
109289	11	1	863	546	33298
109289	11	0	1189	784	36546
109289	11	1	963	1001	38298
109289	11	1	584	710	43020
109289	10	1	619	537	2805
109289	10	1	802	395	4165
109289	10	1	866	698	5197
109289	10	1	1020	672	6661
109289	10	1	1026	405	7992
109289	10	1	1251	279	10197
109289	10	1	838	104	12269
109289	10	1	662	121	13597
109289	10	0	625	171	15096
109289	10	1	605	206	15537
109289	10	1	466	32	17718
109289	10	0	613	181	18798
109289	10	1	8	298	22014
109289	10	1	14	483	22977
109289	10	0	203	379	23878
109289	10	0	508	924	29693
109289	10	1	1054	903	31278
109289	20	1	523	871	2518
109289	20	1	126	976	5206
109289	20	1	22	679	6534
109289	20	1	295	498	8475
109289	20	1	396	483	9318
109289	20	1	335	205	11751
109289	20	1	1193	414	17286
109289	20	1	1000	549	19047
109289	20	1	705	661	23374
109289	6	1	768	882	1170
109289	6	1	835	944	2651
109289	6	0	953	754	5516
109289	6	0	1147	726	6370
109289	6	1	1033	398	8817
109289	6	1	1106	206	9842
109289	6	1	1183	129	11081
109289	6	1	576	396	15777
109289	6	1	194	363	17498
109289	6	1	223	22	18938
109289	6	1	95	487	20861
109289	6	1	59	516	21442
109289	6	1	250	675	23514
109289	6	1	208	754	24050
109289	6	1	370	771	24914
109289	6	0	371	483	31946
109289	6	1	428	180	42617
109289	76	1	340	143	1667
109289	76	0	302	85	3145
109289	76	0	305	75	4721
109289	76	1	282	64	5673
109289	76	0	193	83	7274
109289	76	1	258	214	8937
109289	76	1	105	137	10369
109289	76	1	19	97	11338
109289	76	1	354	288	12946
109289	76	1	351	373	13618
109289	76	1	356	438	15242
109289	76	1	552	483	16700
109289	76	1	604	478	17549
109289	76	1	673	509	18891
109289	76	1	698	506	19354
109289	76	0	642	555	20554
109289	76	1	493	664	21778
109289	76	1	437	569	22435
109289	76	1	682	334	24066
109289	76	0	646	256	24674
109289	76	1	650	246	25921
109289	76	1	766	266	26554
109289	76	1	841	242	27929
109289	76	1	867	330	28657
109289	76	1	825	365	29435
109289	76	1	718	136	30690
109289	76	1	1013	493	32698
109289	76	1	1043	537	33164
109289	76	1	1117	545	34642
109289	76	0	1040	436	35762
109289	76	1	1052	359	36619
109289	76	1	1071	300	37945
109289	76	1	1232	489	39026
109289	76	1	1195	651	39781
109289	76	0	1087	690	40226
109289	76	1	1027	748	42073
109289	76	1	974	711	42611
109289	76	1	922	780	43497
109289	76	1	915	651	44221
109289	76	1	781	824	45274
109289	76	1	800	629	46651
109289	76	0	804	966	47874
109289	76	0	706	929	48481
109289	76	1	630	1015	50049
109289	76	1	495	987	51258
591401	22	1	395	269	1672
591401	22	1	229	315	3010
591401	22	1	185	315	3552
591401	22	1	38	510	5515
591401	22	0	202	445	7409
69551	9	0	281	252	1082
69551	9	0	282	251	1566
69551	9	0	282	251	2580
69551	9	0	282	251	3570
69551	9	0	282	251	4597
69551	9	0	282	251	5505
69551	9	0	282	251	6625
69551	9	0	282	251	7577
69551	9	0	282	251	8497
69551	9	0	282	251	9604
126515	24	1	506	341	3839
126515	24	1	491	410	4799
126515	24	1	330	639	6505
126515	24	1	67	951	10471
126515	24	0	106	428	12462
126515	24	1	1075	427	19119
126515	24	1	827	366	20902
126515	24	1	1245	293	22623
126515	24	1	1207	653	27473
126515	24	1	1052	683	28231
126515	24	1	1068	754	29095
126515	24	1	891	535	31528
126515	16	1	772	766	1887
126515	16	0	925	861	3103
126515	16	1	638	760	5794
485246	10	0	345	297	922
485246	10	1	614	528	4497
485246	10	1	801	398	7628
485246	10	0	204	377	9906
485246	10	1	859	698	11917
485246	10	0	14	472	16805
-1319284	11	0	375	307	881
-1319284	11	1	487	447	2441
-1319284	11	1	454	185	3720
-1319284	11	1	183	563	6643
-1319284	11	1	453	655	8113
-1319284	11	0	598	698	9097
-1319284	11	0	643	630	10129
-1319284	11	1	580	702	11297
1438098	5	0	351	332	3
1438098	5	1	258	306	2125
-510513	11	1	483	436	1916
-510513	11	1	465	179	3398
-510513	11	1	163	144	5260
-683510	7	1	524	215	2371
-683510	7	0	718	346	3650
-683510	7	1	710	344	4676
-1207833	8	1	508	441	2157
-1207833	8	1	227	434	4101
-83878	5	1	242	325	1991
-83878	5	1	260	309	2692
-83878	5	1	163	721	6549
-83878	5	1	677	652	8561
-83878	5	0	753	470	9627
-83878	5	1	927	491	10485
-83878	5	1	1140	494	13060
785816	11	1	487	441	2127
785816	11	1	708	508	3485
785816	11	1	632	622	4517
785816	11	0	594	703	5448
785816	11	1	456	656	8028
-1619307	4	1	165	255	1602
-1619307	4	1	155	457	2891
-1619307	4	1	48	81	9333
-1619307	4	1	1096	403	13499
-1619307	4	1	1124	498	14715
21136	5	0	147	317	1907
21136	5	1	238	326	2875
21136	5	1	255	307	3883
21136	5	0	115	290	20853
21136	5	1	107	279	21372
-904640	17	0	370	266	2190
-904640	17	1	275	684	6456
-904640	17	1	295	81	9293
685663	6	1	193	361	1047
685663	6	1	423	186	2351
685663	6	1	225	29	5335
685663	6	1	1185	120	9234
-1826883	23	1	771	59	6040
-1826883	23	1	560	693	30120
-1826883	23	0	1232	723	33568
-1826883	23	1	1009	579	35624
-1826883	23	1	1158	947	38514
-1826883	23	1	1194	873	39521
-1826883	23	1	1221	1016	40648
-1826883	23	1	1157	11	48367
1557471	16	0	258	284	4
1557471	16	1	279	247	2353
1557471	16	1	343	370	3409
1557471	16	1	525	723	5680
1557471	16	1	637	760	7097
1557471	16	1	771	765	7752
1557471	16	1	653	924	8378
1557471	16	1	579	988	9632
1557471	16	1	45	924	12065
1557471	16	1	1009	305	19721
39263	22	1	219	314	1874
39263	22	2	219	314	2346
39263	22	0	367	292	3330
39263	22	0	367	291	4299
39263	22	0	367	291	5600
39263	22	0	367	291	6278
39263	22	0	427	344	7512
39263	22	0	428	343	8250
39263	22	0	428	343	9331
39263	22	0	428	343	10296
39263	22	0	428	343	11246
1602569	23	0	377	400	1247
1602569	23	0	376	400	1631
1602569	23	0	376	400	2556
1602569	23	0	376	400	3516
1602569	23	0	376	400	4532
1602569	23	0	376	400	5532
1602569	23	0	376	400	6558
1602569	23	0	376	400	7580
1602569	23	0	376	400	8516
1602569	23	1	657	451	11425
1602569	23	1	981	472	12241
1602569	23	1	1002	567	12969
1602569	23	0	890	520	13584
1602569	23	0	550	236	15621
-1272640	18	0	0	0	4
-1272640	18	0	200	372	1098
-1272640	18	0	200	372	2109
-1272640	18	0	200	372	3215
-1272640	18	0	200	372	4056
-1272640	18	0	200	372	5000
-1272640	18	0	200	372	6022
-1272640	18	0	200	372	7095
1335682	8	0	709	288	4555
1335682	8	1	629	155	5679
-223275	18	0	505	262	839
-223275	18	0	665	356	1871
-223275	18	0	300	793	2696
-223275	18	0	82	737	3495
-223275	18	0	603	710	4647
-223275	18	0	1001	267	5486
-223275	18	0	1166	130	6223
-223275	18	0	732	140	7095
-223275	18	0	499	317	7959
-223275	18	1	651	202	9327
-223275	18	1	912	245	25839
-223275	18	1	1249	438	33223
-223275	18	0	1154	393	34982
-223275	18	1	1162	512	35961
-1187813	7	0	239	236	4
-1187813	7	0	510	429	1423
-1187813	7	0	523	430	1737
-1187813	7	0	529	428	2767
-1187813	7	0	528	427	3671
-1187813	7	0	528	424	4681
-1187813	7	0	528	424	5769
-1187813	7	0	529	420	6743
-1187813	7	0	529	417	7728
-1187813	7	0	529	417	8804
-1187813	7	0	529	417	9687
1872873	3	0	1256	975	20931
809282	9	0	316	348	4
809282	9	0	270	361	901
809282	9	0	270	361	1972
809282	9	0	270	361	2949
809282	9	0	270	361	3935
809282	9	0	270	361	4945
809282	9	0	270	361	6245
-394478	3	0	315	290	2
-394478	3	0	722	390	1406
-394478	3	0	733	392	2440
-394478	3	0	733	392	3453
-394478	3	0	733	392	4461
-394478	3	0	733	392	5420
-394478	3	0	733	392	6387
-394478	3	0	733	392	7495
701534	20	0	0	0	1
701534	20	0	229	240	874
701534	20	0	229	240	1879
701534	20	0	229	240	2901
701534	20	0	229	240	3870
701534	20	0	229	240	4859
701534	20	0	229	240	5907
-1286666	5	0	280	323	2
-1286666	5	0	280	323	122
-1286666	5	0	280	323	1173
-1286666	5	0	280	323	2145
-1286666	5	0	280	323	3107
-1286666	5	0	280	323	4143
-1286666	5	0	280	323	5186
-1286666	5	0	280	323	6164
-1549882	8	0	260	292	6
-1549882	8	0	255	280	1138
-1549882	8	0	253	279	1832
-1549882	8	0	253	279	2816
-1549882	8	0	252	279	3831
-1549882	8	0	252	279	4811
-1549882	8	0	252	279	5855
-1549882	8	0	252	279	6796
-1549882	8	0	252	279	7865
-1549882	8	0	252	279	8776
773551	9	0	323	343	4
773551	9	0	323	343	824
773551	9	0	323	343	1726
773551	9	0	323	343	2758
773551	9	0	323	343	3812
773551	9	0	323	343	4812
773551	9	0	323	343	5799
148082	8	0	287	347	5
148082	8	0	287	347	2785
148082	8	0	287	347	3089
148082	8	0	287	347	4031
148082	8	0	287	347	5088
148082	8	0	287	347	6062
148082	8	0	287	347	7036
148082	8	0	287	347	8145
148082	8	0	287	347	9144
-1848230	14	0	309	295	3711
-1848230	14	0	309	295	4425
-1848230	14	0	309	295	5435
-1848230	14	0	309	295	6383
-1848230	14	0	309	295	7424
-1848230	14	0	309	295	8388
-1848230	14	0	309	295	9457
1433553	7	0	209	272	2
1433553	7	0	202	273	780
1433553	7	0	202	273	1741
1433553	7	0	202	273	2724
1433553	7	0	202	273	3796
1433553	7	0	202	273	4755
1433553	7	0	202	273	5789
1433553	7	0	202	273	6740
-1228364	17	1	353	267	1988
-1228364	17	0	293	68	3011
-1228364	17	1	293	92	4142
-1228364	17	1	24	251	5823
-1228364	17	1	277	685	8052
-1228364	17	1	185	899	9009
-1228364	17	0	179	1005	10641
-1228364	17	0	389	875	11435
-1228364	17	1	932	856	13631
-1228364	17	1	828	758	14673
-1228364	17	0	1193	594	17199
-1228364	17	1	1186	504	18669
-1228364	17	1	1223	806	20463
-1228364	17	1	938	372	23072
-1228364	17	1	1216	136	24590
-1228364	17	1	1139	56	25618
-1228364	17	1	844	42	27651
-1228364	17	1	814	68	28150
-1228364	17	1	632	247	29262
25464	2	0	221	248	7
25464	2	0	240	277	1038
25464	2	0	240	277	2074
25464	2	0	240	277	2970
25464	2	0	240	277	4052
25464	2	0	240	277	4969
25464	2	0	240	277	5968
-1228364	17	0	1061	724	40654
-1228364	17	0	776	76	48662
-1228364	17	0	992	675	53765
-1228364	17	0	1004	635	54265
-1228364	17	0	1177	644	55910
-1228364	17	0	408	829	58528
-1228364	17	0	668	244	62786
-453715	9	1	343	269	2727
-453715	9	1	155	290	4408
-453715	9	1	142	203	5412
-453715	9	1	413	476	6797
577262	4	0	0	0	2
577262	4	0	148	331	778
577262	4	0	148	331	1822
577262	4	0	148	331	2993
577262	4	0	148	331	3823
577262	4	0	148	331	4824
-453715	9	0	410	945	15043
-453715	9	1	402	929	15687
-453715	9	1	1006	965	19565
-453715	9	1	1016	685	20732
-453715	9	0	1208	226	22841
-453715	9	1	1191	264	23610
-453715	9	1	602	237	26877
-453715	9	1	772	610	29392
-453715	25	1	711	325	2922
-453715	25	1	329	241	4655
-453715	25	1	310	357	5710
-453715	25	1	392	370	6661
-453715	25	1	442	458	8117
-453715	25	1	331	656	9988
-453715	25	1	160	789	10948
-453715	25	1	467	829	13506
-453715	25	1	8	346	17570
-453715	25	1	975	1007	22415
-453715	25	1	889	691	24317
-453715	25	0	980	823	25344
-453715	25	1	1125	386	29927
-453715	25	1	1244	102	31981
-453715	25	0	765	526	47114
-453715	25	0	502	935	49251
-453715	25	0	769	840	51092
-453715	25	1	1270	587	55028
-453715	15	0	1031	638	101
-453715	15	1	1186	538	2005
-453715	15	0	1274	156	4455
-453715	15	1	1243	190	5273
-453715	15	1	502	260	8424
-453715	15	1	432	300	9349
-453715	15	0	437	322	10037
-453715	15	1	367	259	10937
65666	17	0	275	326	8
65666	17	0	273	326	873
65666	17	0	273	326	1847
65666	17	0	372	283	3198
65666	17	0	267	294	3963
65666	17	0	267	294	4807
65666	17	0	267	294	5771
65666	17	0	267	294	6856
-453715	15	1	433	770	21314
-453715	15	1	525	973	22324
-453715	15	1	627	920	23271
-453715	15	1	670	790	24233
-453715	4	1	769	851	2582
-453715	4	1	1130	898	4651
-453715	4	1	1121	645	6749
-453715	4	1	1131	498	7772
-453715	4	1	867	316	10723
-453715	4	1	386	251	14385
-453715	4	1	594	401	15938
-453715	4	1	323	495	17856
-453715	4	1	150	452	19426
-453715	4	2	150	438	19943
-453715	4	1	168	260	21009
-453715	4	1	88	265	22495
1099942	17	0	250	229	987
1099942	17	0	243	257	1737
1099942	17	0	254	279	2662
1099942	17	0	254	279	3530
1099942	17	0	254	279	4564
1099942	17	0	254	279	5641
1099942	17	0	254	279	6563
1099942	17	0	254	279	7593
1099942	17	0	254	279	8542
1099942	17	0	254	279	9918
1232686	24	0	315	287	2
1249383	10	0	200	371	8440
1249383	10	0	393	257	15957
1249383	10	0	264	267	18192
1249383	10	0	273	393	20000
1249383	10	0	1121	995	27636
1249383	10	0	615	169	37634
1249383	10	0	1124	985	51261
1249383	10	0	1106	987	52701
1824228	9	0	202	249	1226
1824228	9	1	351	259	2196
1824228	9	0	218	266	3595
1824228	9	1	152	298	4814
1824228	9	1	144	201	6095
1824228	9	2	134	209	6915
1824228	9	2	134	212	7694
1824228	9	1	417	470	10288
1824228	9	0	495	379	12138
1824228	9	0	460	562	14687
1824228	9	1	148	48	18621
1824228	9	0	210	25	20324
1824228	9	0	313	70	22397
1824228	9	0	381	58	23681
1824228	9	1	608	238	25722
1824228	9	0	666	85	28973
1824228	9	0	600	149	30114
1824228	9	0	854	593	32651
1824228	9	1	1012	701	35587
1824228	9	1	771	608	37159
1824228	9	2	1015	961	40052
1824228	9	2	1015	961	40823
1824228	9	0	947	922	42333
1824228	9	2	1010	958	43152
1824228	9	0	1010	937	43560
1824228	9	0	1227	167	48036
1824228	9	1	1198	271	49176
1824228	9	1	244	872	56133
1824228	9	1	400	925	57234
1824228	4	1	53	82	4250
1824228	4	1	89	264	5320
1824228	4	1	175	258	6281
1824228	4	1	393	259	8502
1824228	4	1	591	392	10259
1824228	4	1	866	311	12059
1824228	4	0	1230	170	16459
1824228	4	1	1130	504	18655
1824228	4	1	1120	635	19824
1824228	4	1	1132	898	23375
1824228	4	1	770	848	26372
1824228	4	1	202	920	29578
1824228	4	1	149	450	32124
1824228	4	1	323	499	33482
1824228	7	1	63	280	3886
1824228	7	1	39	47	5903
1824228	7	1	264	148	6940
1824228	7	1	445	151	9137
1824228	7	1	532	209	9951
1824228	7	1	956	97	12955
319120	22	1	229	313	2638
1824228	7	0	1226	169	14478
319120	22	1	394	272	6932
1824228	7	1	711	338	19875
1824228	7	0	755	338	20641
319120	22	0	200	443	10288
1824228	7	1	1136	761	24145
1824228	7	1	935	799	26083
319120	22	0	381	230	15744
319120	22	1	182	319	18185
319120	22	0	356	136	22007
319120	22	0	383	167	24307
319120	22	1	746	309	29816
319120	22	1	649	327	31367
319120	22	1	892	291	34091
319120	22	1	886	139	35874
319120	22	1	1023	413	38236
1824228	24	0	1233	168	16087
1824228	24	1	1244	292	17141
1824228	24	0	836	356	19013
1824228	24	1	829	353	19897
1824228	24	1	892	537	21598
1824228	24	1	1080	472	22837
1824228	24	1	1057	671	24425
1824228	24	1	1072	743	25126
1824228	24	2	1197	657	26737
1824228	24	1	484	413	32402
1824228	24	1	328	642	33330
319120	22	1	358	901	60905
1824228	24	1	511	338	38409
1824228	24	1	60	956	44899
1824228	76	1	109	137	4880
1824228	76	1	195	222	6468
1824228	76	1	21	94	7678
1824228	76	1	284	63	9039
1824228	76	1	259	214	10104
1824228	76	1	333	148	11132
1824228	76	0	357	286	13085
1824228	76	0	349	374	14234
1824228	76	1	347	360	15554
1824228	76	1	360	373	16821
1824228	76	1	296	81	18404
1824228	76	1	363	438	20698
1824228	76	1	296	468	22043
1824228	76	1	187	478	23293
1824228	76	1	173	549	24589
1824228	76	1	279	573	25551
1824228	76	1	23	509	27540
1824228	76	1	39	644	28963
1824228	76	1	94	625	29591
1824228	76	0	227	713	30539
1824228	76	1	218	707	33247
1824228	76	2	303	788	34464
1824228	76	0	284	793	35135
1824228	76	2	302	793	35822
1824228	76	2	304	787	36814
1824228	76	1	428	874	38487
1824228	76	2	389	858	39454
1824228	76	1	463	872	40666
1824228	76	2	391	865	41610
1824228	76	1	462	907	42930
1824228	76	0	493	913	44075
1824228	76	1	485	916	45817
1824228	76	1	399	962	46899
1824228	76	1	490	988	48392
1824228	76	2	393	861	49553
1824228	76	2	382	861	50773
1824228	76	2	199	892	52014
1824228	76	1	91	931	53955
1824228	76	2	208	896	55707
1824228	76	2	205	892	56704
1115781	18	1	35	504	5754
1115781	18	1	154	818	7106
1115781	18	0	172	931	7764
1115781	18	1	171	919	9099
1115781	18	1	268	916	10682
1115781	18	1	471	967	13444
1115781	18	1	523	871	14557
1115781	18	1	1002	888	16665
1115781	18	1	957	816	17663
1115781	18	1	1146	509	20117
1115781	18	1	1241	448	23030
1115781	18	0	1284	404	23991
1115781	18	1	1273	399	25454
1115781	18	1	913	241	28239
1115781	18	0	827	441	30628
1115781	18	1	657	204	32514
1115781	18	0	621	707	46586
1115781	18	0	325	731	48288
1115781	18	0	167	216	67844
1081024	11	1	466	180	1984
1081024	11	1	486	441	3297
1081024	11	1	164	144	4848
1081024	11	1	704	505	8753
1081024	11	1	865	542	10176
1081024	11	1	634	625	11563
1081024	11	1	647	903	13199
1081024	11	1	462	660	14728
1081024	11	1	276	976	16706
1081024	11	0	216	939	17226
1081024	11	1	231	934	19181
1081024	11	1	961	997	22249
1081024	11	1	1111	529	24664
1081024	11	1	1083	287	27496
1081024	11	1	959	434	30344
1081024	11	1	862	358	31317
1081024	11	1	755	345	32567
1081024	11	1	907	99	36032
1081024	11	1	1176	61	37460
1081024	11	1	1098	55	38874
1081024	11	1	174	568	45215
1081024	11	0	223	659	48329
1081024	11	1	589	686	51782
1081024	11	1	585	710	52831
1081024	24	0	67	954	3664
1081024	24	0	329	640	6103
1081024	24	0	106	422	9805
1081024	24	0	501	340	16199
1081024	24	0	494	413	18320
1081024	24	0	826	363	19872
1081024	24	0	1084	430	22785
1081024	24	0	1203	654	26380
1081024	24	0	1051	676	27935
1081024	24	0	898	833	33588
1081024	24	0	767	881	34182
-1159874	13	1	426	256	1471
-1159874	13	1	215	236	2710
-1159874	13	1	181	364	3852
-1159874	13	1	77	396	5625
-1159874	13	1	288	764	8561
-1159874	13	1	139	967	11252
-1159874	13	1	181	935	12374
-1159874	13	1	279	938	13342
-1159874	13	1	480	950	14964
-1159874	13	1	503	1017	16032
-1159874	13	0	546	968	17398
-1159874	13	1	608	973	18174
-1159874	13	1	431	638	21102
-1159874	13	1	599	540	22473
-1159874	13	1	666	455	23563
-1159874	13	1	733	597	24706
-1159874	13	1	591	368	26457
-1159874	13	1	621	346	27126
-1159874	13	1	945	339	28929
-1159874	13	1	1058	715	31247
-1159874	13	1	114	969	45709
-1159874	19	1	165	754	1217
-1159874	19	1	65	900	2446
-1159874	19	1	715	881	5563
-1159874	19	1	784	907	6259
-1159874	19	1	797	922	6694
-1159874	19	1	778	944	7877
-1159874	19	1	712	963	9184
-1159874	19	1	976	899	10714
-1159874	19	1	1186	686	13780
-1159874	19	1	1022	616	16873
-1159874	19	0	943	720	18776
-1159874	19	0	936	716	20755
-1159874	19	1	1227	499	22716
-1159874	19	1	1211	219	24947
-1159874	19	1	870	156	26892
-1159874	19	1	662	215	28843
-1159874	19	1	344	112	31598
-1159874	19	1	428	7	32955
-1159874	19	0	395	15	34286
-1159874	19	1	353	29	35443
-1159874	19	1	98	46	37197
-1159874	19	1	22	278	38300
-1159874	19	1	41	624	40925
-1159874	14	1	278	805	2737
-1159874	14	1	897	927	6746
-1159874	14	1	1024	935	7713
-1159874	14	0	1121	872	11341
-1159874	14	1	1222	745	13832
-1159874	14	1	1030	460	15509
-1159874	14	1	961	504	16157
1801705	18	0	158	164	3016
-1159874	14	1	1274	289	18144
-1159874	14	1	881	366	20152
1801705	18	0	161	210	7256
-1159874	14	1	668	349	22522
-1159874	14	1	634	342	23400
1801705	18	0	230	366	9672
1801705	18	0	471	246	10771
1801705	18	0	374	258	11946
1801705	18	0	333	252	12677
-1159874	14	1	56	13	29967
-1159874	14	0	101	2	30895
1801705	18	0	270	306	17368
1801705	18	0	284	279	17913
1801705	18	0	454	254	19373
1801705	18	0	406	201	19984
1801705	18	0	471	157	20751
1801705	18	0	626	60	24120
-1159874	14	1	591	589	39114
1801705	18	1	664	201	26408
1801705	18	0	617	347	28650
1801705	18	0	543	116	29746
1801705	18	0	759	167	31013
1801705	18	0	917	535	33730
1801705	18	0	1090	636	34931
1801705	18	1	1158	519	35832
1801705	18	0	1018	427	37147
1801705	18	0	988	450	37632
-1159874	3	0	448	943	1769
-1159874	3	1	462	930	2745
-1159874	3	1	151	912	5189
-1159874	3	1	85	683	6250
-1159874	3	1	172	540	8154
-1159874	3	1	165	330	10537
-1159874	3	1	97	165	12741
-1159874	3	1	1000	472	16777
-1159874	3	1	986	485	17223
-1159874	3	0	1173	632	18761
-1159874	3	1	871	625	20670
-1159874	3	1	950	139	23459
-1159874	3	0	1049	29	25168
-1159874	3	0	1036	977	29110
-1159874	3	1	914	965	30317
-1159874	76	1	922	783	1733
-1159874	76	1	939	745	3010
-1159874	76	1	978	715	4297
-1159874	76	1	1030	751	5370
-1159874	76	1	1097	678	6984
-1159874	76	1	1199	655	8106
-1159874	76	1	1128	544	9376
-1159874	76	0	1101	533	9858
-1159874	76	1	1092	531	11114
-1159874	76	1	1047	532	12210
-1159874	76	1	1014	489	13780
-1159874	76	1	908	644	14978
-1159874	76	0	1001	733	16391
-1159874	76	1	1239	494	18569
-1159874	76	0	1035	439	19847
-1159874	76	1	792	629	21884
-1159874	76	1	780	828	23041
-1159874	76	1	700	555	24824
-1159874	76	1	700	506	26831
-1159874	76	1	668	505	28739
-1159874	76	1	636	561	30090
-1159874	76	1	608	478	31912
-1159874	76	1	550	475	33687
-1159874	76	1	682	326	35112
-1159874	76	1	823	362	36328
-1159874	76	1	870	332	38027
-1159874	76	1	839	240	39399
-1159874	76	1	776	266	40242
-1159874	76	1	651	245	41508
-1159874	76	1	713	126	43257
-1159874	76	1	622	54	44602
-1159874	76	1	359	378	46558
-1159874	76	1	348	366	47215
-1159874	76	1	354	290	48538
-1159874	76	1	266	215	50003
-1159874	76	1	333	150	51577
-1159874	76	1	343	140	52256
-1159874	76	1	200	222	53400
-1159874	76	1	298	75	54601
-1159874	76	0	281	54	55262
-1159874	76	1	279	63	57083
-1159874	76	0	195	82	58217
-1159874	76	1	103	134	59638
-1159874	76	2	106	146	60342
-1159874	76	1	355	439	62968
-1159874	76	1	292	469	63870
-1159874	76	1	173	535	65389
-1159874	76	1	269	570	66353
-1159874	76	1	427	569	67714
-1159874	76	1	489	663	69302
-1159874	76	1	219	699	70979
-1159874	76	0	268	804	72425
-861215	8	0	340	365	9
-861215	8	0	297	349	640
-861215	8	0	297	349	1600
[truncated: 268,207 more rows]
